# Supplementary material for: Association of Early Childhood Caries with Bitter Taste Receptors: A Meta-Analysis of Genome-Wide Association Studies and Transcriptome-Wide Association Study
Source: Genes (Basel). 2022 Dec 24;14(1):59. doi: 10.3390/genes14010059 (PMC9858612; doi:10.3390/genes14010059)
Supplement: Supplementary file 1 [file genes-14-00059-s001.zip]

Archive with 1 entries (1 files):
- genes-2076649-supplementary.pdf
